# Supplementary material for: How Happy Are Equine Athletes? Stakeholder Perceptions of Equine Welfare Issues Associated with Equestrian Sport
Source: Animals (Basel). 2021 Nov 12;11(11):3228. doi: 10.3390/ani11113228 (PMC8614509; doi:10.3390/ani11113228)
Supplement: Supplementary file 1 [file animals-11-03228-s001.zip]

Archive with 2 entries (2 files):
- Table S1. Workshop Programme.pdf
- Table S2. Focus groups plan.pdf
